# Supplementary material for: Increased Circulating Epithelial Tumor Cells (CETC/CTC) over the Course of Adjuvant Radiotherapy Is a Predictor of Less Favorable Outcome in Patients with Early-Stage Breast Cancer
Source: Curr Oncol. 2022 Dec 24;30(1):261–73. doi: 10.3390/curroncol30010021 (PMC9857667; doi:10.3390/curroncol30010021)
Supplement: Supplementary file 1 [file curroncol-30-00021-s001.zip]

Archive with 1 entries (1 files):
- curroncol-2042530-supplementary.pdf
